# Supplementary material for: A G1528C Hadha knock-in mouse model recapitulates aspects of human clinical phenotypes for long-chain 3-hydroxyacyl-CoA dehydrogenase deficiency
Source: Commun Biol. 2023 Aug 29;6:890. doi: 10.1038/s42003-023-05268-1 (PMC10465608; doi:10.1038/s42003-023-05268-1)
Supplement: Supplementary file 4 — Supplementary Data 1 [file 42003_2023_5268_MOESM4_ESM.xlsx]

## Sheet:  Age and N
				MALE			FEMALE
				WT	LCHADD		WT	LCHADD
		experiment/notes		N=	N=	Ages	N=	N=	Age
Figure 1	a	genotyping		na	na	na	na	na	na
	b-c	Western	all tissues	4	4	15 mo	4	4	15 mo
	d	qPCR	all tissues	3	3	15 mo	3	3	12-18 mo
	e	Palmitate Oxidation	heart	3	3	3, 12, 15 mo	5	5	3-6 mo
		-all experiments performed in age-matched pairs	liver	3	3	3, 12, 15 mo	4	4	3-6 mo
Figure 2	a-b, c-d	male/female RER		7	7	10 mo	6	6	10 mo
	e-f	acylcarnitines		4	4	15 mo	4	4	15 mo
Figure 3	a-b	18-hour fast		7	7	11 mo	6	6	11 mo
	c-d	Moderate intensity		10	7	3-4 mo	14	9	3-4 mo
	d-e	high intensity		5	5	10-12 mo	4	4	10-12 mo
Figure 4	a-d	echocardiogram		12	14	12-15 mo	14	11	12-15 mo
	e-f	heart wt; heart/body		14	14	12-15 mo	13	15	12-15 mo
Figure 5	a-d	neuro testing		4	6	13 mo	6	8	13 mo
				Combined sexes
				WT	LCHADD
Figure 6	a	optical testing-OKT (M,F combined)		7	10	12 mo
	b-c	ERG (M,F combined)		5	8	12 mo
Table 1		pup viability - see table in main body of text

## Sheet: Fig 1b-c
Male Liver HA/HB								Over GAP				Over Total adjusted protein
Lane No.	Sapphire Lane no.	HADHA	HADHB		GAPDH	adjusted total prot		HA	HB			HA	HB
LCHADD	1	370481	3518345		7297184	10810530		0.0507704	0.482151			0.0342704	0.325455
LCHADD	2	428017	3481362		7638560	11368214		0.0560337	0.455762			0.0376503	0.306236
LCHADD	5	546034	3359098		8169312	12465945		0.0668397	0.411185			0.0438021	0.269462
LCHADD	6	1814988	3397248		7000992	12959952		0.259247	0.485252			0.140046	0.262134
WT	3	4157844	15403008		9645888	12262680		0.431048	1.59685			0.339065	1.25609
WT	4	3277847	11896002		9564160	12836025		0.342722	1.24381			0.255363	0.926767
WT	7	4228374	14997056		8587392	12879045		0.492393	1.7464			0.328314	1.16445
WT	8	2900639	13278564		9330016	12307606		0.310893	1.42321			0.235679	1.07889
Female Liver HA/HB								Over GAP				Over Total adjusted protein
Lane No.	Sapphire Lane no.	HADHA	HADHB		GAPDH	adjusted total prot		HA	HB			HA	HB
LCHADD	1	791160	4452279		6256008	11015159		0.126464	0.711681			0.0718247	0.404196
LCHADD	2	1090656	5465694		7353864	12603553		0.148311	0.743241			0.0865356	0.433663
LCHADD	5	1344492	4723635		6782904	12423351		0.198218	0.696403			0.108223	0.380222
LCHADD	6	927252	4641351		7688268	11068133		0.120606	0.603693			0.0837767	0.419344
WT	3	8424066	20844057		5161896	13650339		1.63197	4.03806			0.617132	1.527
WT	4	6889464	14742819		5383296	11960733		1.27979	2.73862			0.576007	1.2326
WT	7	8001648	21507174		7544988	12627145		1.06052	2.85052			0.633686	1.70325
WT	8	5343660	17745741		4543560	10473513		1.1761	3.90569			0.510207	1.69434
Male Liver VLCAD								Over GAP				Over Total adjusted protein
Lane No.	Sapphire Lane no.	VLCAD			GAPDH	adjusted total prot		V				V
LCHADD	1	18410400			5608116	14555922		3.28281				1.2648
LCHADD	2	16161732			6274080	16307807		2.57595				0.991043
LCHADD	5	15417792			8924580	16027692		1.72756				0.961947
LCHADD	6	14815224			9134316	17034467		1.62193				0.86972
WT	3	12158028			7222572	16947001		1.68334				0.717415
WT	4	10188828			8856072	16320347		1.15049				0.624302
WT	7	12489984			7428060	16052072		1.68146				0.778092
WT	8	7335108			4916736	14336526		1.49187				0.511638
Female Liver VLCAD								Over GAP				Over Total adjusted protein
Lane No.	Sapphire Lane no.	VLCAD			GAPDH	adjusted total prot		V				V
LCHADD	1	40978114			8562320	11200858		4.78587				3.65848
LCHADD	2	48766382			9093320	11238652		5.36288				4.33917
LCHADD	5	53025666			7407360	12327630		7.15851				4.30137
LCHADD	6	41224127			7907040	12380118		5.2136				3.32987
WT	3	50269492			9274720	12943231		5.42005				3.88384
WT	4	35030638			9783000	12575116		3.58077				2.78571
WT	7	32713734			6600160	12762029		4.95651				2.56336
WT	8	23175907			5641640	11926537		4.10801				1.94322
Male Heart								Over GAP				Over Total adjusted protein
Genotype	Sapphire Lane no.	HADHA	HADHB	VLCAD	GAPDH	Total protein		HA	HB	V		HA	HB	V
L	1	17604298	27323589	12764504	24787520	6612855		0.710208	1.10231	0.514957		2.66213	4.13189	1.93026
L	2	20863216	27198330	9662374	23095320	6224001		0.903353	1.17766	0.418369		3.35206	4.36991	1.55244
L	5	20188298	24803468	9811980	25969920	7551987		0.777372	0.955085	0.377821		2.67324	3.28436	1.29926
L	6	19281200	25225280	10394368	19133120	5640207		1.00774	1.31841	0.543266		3.41853	4.4724	1.84291
W	3	16217564	23888532	9811144	15027240	6123225		1.07921	1.58968	0.652891		2.64853	3.9013	1.60228
W	4	18200518	27024874	8134812	23290800	5688486		0.781447	1.16032	0.349271		3.19954	4.7508	1.43005
W	7	15372900	24406717	7583128	23314104	7283004		0.659382	1.04686	0.325259		2.11079	3.35119	1.04121
W	8	8847920	13725224	5150406	23099400	7205199		0.383037	0.594181	0.222967		1.22799	1.90491	0.714818
F heart								Over GAP				Over Total adjusted protein
Genotype	Sapphire Lane no.	HADHA	HADHB	VLCAD	GAPDH	Total "adjusted"		HA	HB	V		HA	HB	V
L	1	19770777	8598320	19210659	5558154	9847112		3.55708	1.54697	3.4563		2.00777	0.873182	1.95089
L	2	18196620	8021320	22497557	5330808	10010872		3.41348	1.50471	4.22029		1.81769	0.801261	2.24731
L	5	21546140	9123750	17473100	6864304	11137897		3.13887	1.32916	2.5455		1.93449	0.819163	1.5688
L	6	20294742	7541480	16328605	6939828	11815031		2.92439	1.0867	2.35288		1.71771	0.638295	1.38202
W	3	14961375	7501280	14821197	6248760	9197625		2.3943	1.20044	2.37186		1.62666	0.815567	1.61142
W	4	15384564	7988880	15118112	7769790	12091200		1.98005	1.0282	1.94576		1.27238	0.660719	1.25034
W	7	18281562	6823720	13581160	6057786	10423512		3.01786	1.12644	2.24193		1.75388	0.654647	1.30294
W	8	18106413	6760080	13679280	4913265	9443874		3.68521	1.37588	2.78415		1.91727	0.715816	1.44848

## Sheet: 1d
Hadha expression by qPCR
2-ΔΔCT values
WT Male Liver	LCHADD Male Liver	WT Male Heart	LCHADD Male Heart
0.485	0.904	0.505	0.884
1.192	0.906	1.481	1.084
1.729	0.992	1.338	1.239
WT Female Liver	LCHADD Female Liver	WT Female Heart	LCHADD Female Heart
1.083	1.324	0.949	0.89
1.095	1.013	1.141	1
0.844	1.427	0.923	1.187

## Sheet: 1e
Palmitate oxidation
*each line represents a matched pair
WT Male Liver	LCHADD Male Liver	WT Male Heart	LCHADD Male Heart
14.35	10.97	25.34	15.61
11.37	8.13	21.75	14.69
12.81	10.08	24.93	19.05
WT Female Liver	LCHADD Female Liver	WT Female Heart	LCHADD Female Heart
10.454	6.552	33.826	10.414
5.0489	1.805	8.07	5.799
2.296	1.552	3.712	2.306
2.25049	0.689219	0.429264	0.31183
		0.131623	0.0965502

## Sheet: Fig 2a-b
Male RER		hourly averages generated by CalR
	WT							LCHADD
0	0.962	0.911	0.947	0.889	0.98	0.9325	0.9315	0.9335	0.871	0.921	0.8645	0.8625	0.906	0.9715
	0.9775	0.8325	0.935	0.92	0.8485	0.87	0.857	0.952	0.945	0.8925	0.923	0.951	0.9705	0.977
	0.963	0.882	0.908	0.866	0.867	0.8755	0.9	0.898	0.9415	0.7985	0.878	0.936	0.964	0.9435
	1.014	0.853	0.9025	0.916	0.8675	0.8645	0.872	0.864	0.9415	0.849	0.893	0.923	0.942	0.983
	1.0015	0.8345	0.8995	0.884	0.881	0.864	0.88	0.867	0.867	0.8615	0.86	0.872	0.9415	0.9885
	0.961	0.81	0.893	0.8805	0.9315	0.923	0.8885	0.905	0.9	0.844	0.878	0.8695	0.936	0.942
6	0.7925	0.91	0.9665	0.882	0.967	0.868	0.932	0.974	0.953	0.9135	0.8675	0.9325	0.918	0.9955
	0.825	0.867	0.954	0.926	0.947	0.887	0.908	0.943	0.9385	0.911	0.906	0.9515	0.9315	0.985
	0.8525	0.9255	0.9705	0.9075	0.9535	0.941	0.956	0.9655	0.9555	0.929	0.92	0.962	0.952	0.988
	0.8775	0.946	0.973	0.947	0.955	0.9595	0.973	0.979	0.956	0.9535	0.9445	0.955	0.9605	0.9685
	0.814	0.947	0.9605	0.908	0.951	0.9415	0.975	0.9655	0.9705	0.9275	0.9645	0.9815	0.982	1.062
	0.8635	0.922	0.9875	0.9345	0.9745	0.962	0.97	0.993	1.001	0.976	0.92	0.956	1.0095	1.007
12	0.879	0.836	0.945	0.927	0.938	0.951	0.9965	0.9755	0.975	0.9585	0.9595	0.9665	0.9895	1.001
	0.86	0.8855	0.913	0.8935	0.9545	0.948	0.9825	0.9835	0.988	0.946	0.983	0.988	0.962	1.025
	0.812	0.8715	0.8955	0.9075	0.971	0.944	0.967	1.006	0.987	0.961	0.945	0.9555	0.9705	1.01
	0.895	0.917	0.895	0.848	0.965	0.945	0.957	0.974	0.9665	0.942	0.956	0.995	1.002	0.998
	0.865	0.905	0.932	0.899	0.9425	0.9515	0.9745	0.9625	0.9665	0.966	0.957	0.997	1.007	1.008
	0.861	0.874	0.917	0.918	0.93	0.942	0.984	0.987	0.977	0.925	0.946	0.981	1.006	1.0325
18	0.797	0.9015	0.929	0.896	0.968	0.9	0.9205	0.923	0.966	0.878	0.907	0.874	0.965	0.986
	0.776	0.947	0.945	0.872	0.9785	0.8945	0.9725	0.9015	0.9405	0.8965	0.9145	0.899	0.947	0.955
	0.819	0.8755	0.915	0.8285	0.8945	0.815	0.919	0.898	0.883	0.855	0.86	0.906	0.9415	0.912
	0.851	0.962	0.981	0.916	0.93	0.8305	0.903	0.904	0.9275	0.8665	0.8995	0.909	0.904	0.946
	0.807	0.8925	0.9875	0.8795	0.957	0.861	0.939	0.9155	0.902	0.8915	0.906	0.9	0.941	0.905
	0.795	0.838	0.967	0.899	0.9855	0.859	0.916	0.919	0.942	0.909	0.8325	0.9175	0.9045	0.9575
24	0.82	0.943	0.985	0.863	0.982	0.8945	0.972	0.97	0.923	0.8915	0.8745	0.898	0.908	0.9765
	0.8125	0.9155	0.968	0.89	0.983	0.94	0.938	0.933	0.935	0.944	0.875	0.931	0.908	1
	0.964	0.927	0.9685	0.8905	0.9695	0.8955	0.8825	0.954	0.956	0.886	0.859	0.945	0.926	1.033
	0.9505	0.892	0.98	0.9155	0.953	0.914	0.941	0.939	0.893	0.9125	0.879	0.9065	0.904	0.994
	0.958	0.938	0.995	0.926	0.9575	0.8975	0.9655	0.958	0.938	0.939	0.947	0.97	0.9915	1.016
	0.9975	0.9505	1.012	0.9355	0.985	0.925	0.995	0.9825	0.9585	0.928	0.932	0.983	0.998	1.0115
30	0.9795	0.916	0.997	0.903	0.93	0.9295	0.9905	1.008	0.974	0.9515	0.9385	0.9745	1.0005	1.027
	0.973	0.859	0.97	0.952	0.9325	0.9435	0.9995	0.9835	0.981	0.955	0.9715	0.987	0.994	1.037
	0.9745	0.8515	0.9125	0.9355	0.933	0.969	0.982	0.989	0.971	0.961	0.936	1.006	0.985	1.058
	0.988	0.859	0.891	0.928	0.922	0.932	1.0105	0.9865	0.932	0.9525	0.953	0.971	0.996	1.0125
	1.038	0.911	0.9165	0.9385	0.907	0.9405	0.9575	0.9635	0.915	0.9295	0.876	0.934	0.986	1.019
	0.985	0.877	0.916	0.9075	0.952	0.914	0.953	0.925	0.883	0.95	0.927	0.984	0.988	0.999
36	0.978	0.862	0.956	0.906	0.889	0.926	0.9965	0.917	0.912	0.941	0.9355	0.991	0.9765	0.9775
	0.966	0.8145	0.9455	0.9235	0.8565	0.949	0.97	0.964	0.9195	0.924	0.942	0.978	0.975	0.965
	0.842	0.895	0.935	0.921	0.9125	0.943	0.9335	0.972	0.948	0.926	0.9395	0.95	0.981	1.003
	0.9235	0.857	0.891	0.9135	0.9285	0.8975	0.973	0.9795	0.92	0.904	0.924	0.951	0.928	0.973
	0.905	0.8595	0.864	0.856	0.889	0.909	0.937	0.926	0.855	0.911	0.8775	0.905	0.9715	0.977
	0.909	0.825	0.847	0.834	0.904	0.905	0.863	0.9285	0.86	0.9155	0.922	0.9	0.963	0.951
42	0.954	0.8855	0.908	0.8555	0.95	0.866	0.881	0.9505	0.8755	0.881	0.895	0.911	0.92	0.989
	0.972	0.868	0.931	0.855	0.956	0.9425	0.9395	0.978	0.831	0.9045	0.9075	0.9515	0.9485	0.976
	1.002	0.873	0.881	0.8355	0.9765	0.9385	0.9335	0.9025	0.8595	0.902	0.913	0.977	0.9	1.026
	0.9375	0.8435	0.886	0.8625	0.991	0.913	0.936	0.897	0.816	0.856	0.911	0.9425	0.9015	0.9675
	0.951	0.858	0.913	0.82	0.986	0.8895	0.9465	0.8825	0.881	0.8835	0.92	0.903	0.9495	0.9935
	0.973	0.882	0.94	0.847	0.9915	0.938	0.9065	0.873	0.8605	0.855	0.901	0.866	0.911	0.968
48	0.976	0.905	0.9575	0.8645	0.9815	0.898	0.948	0.912	0.884	0.915	0.8675	0.8625	0.9405	0.965
	DARK RER	WT	LCHADD		LIGHT RER	WT	LCHADD
		0.913925	0.968128			0.913058	0.916635
		0.896075	0.953974			0.870096	0.901453
		0.949	0.938385			0.919423	0.874792
		0.9152	0.932179			0.8665	0.887113
		0.944179	0.968051			0.944019	0.898113
		0.932641	0.975385			0.898538	0.93734
		0.96725	1.00795			0.920115	0.962472

## Sheet: 2c-d
Female RER		hourly averages generated by CalR
	WT						LCHADD
0	0.9545	0.9565	0.914	0.869	1.013	0.9685	0.859667	0.856	0.875	0.955	0.9445	0.894333
	0.957333	0.992333	0.968667	0.9375	0.9895	0.986	0.894	0.87	0.9005	0.973	0.942	0.93
	0.948	0.9695	0.9255	0.937	1.002	0.996	0.8855	0.896	0.933667	0.9565	0.953333	0.962
	0.914	0.894	0.9005	0.975	1.0015	1.018	0.823	0.9635	0.9365	0.958333	0.896	0.925
	0.89	0.8455	0.902	0.9455	0.926	1.0265	0.859667	0.9375	0.9235	0.962	0.954	0.94
	0.907333	0.885667	0.911333	0.9505	0.931	1.014	0.8725	0.9065	0.9165	0.9725	0.9065	0.916
6	0.8415	0.946	0.838333	0.9175	0.9005	0.887	0.9785	0.93	0.831	0.9635	0.8025	0.892
	0.9195	0.9605	0.913	0.9645	0.953	0.902	0.9625	0.937667	0.889667	0.9775	0.900333	0.877
	0.898	0.9405	0.9405	0.965	0.98	0.9675	0.9925	0.9425	0.919	1.013	0.8955	0.951
	0.913	0.918	0.942	0.9575	0.985	0.963	0.9875	0.972	0.9135	1.017	0.9155	0.962
	0.932	0.9735	0.8965	0.9495	0.953	0.9685	0.989333	0.9555	0.924	1.0245	0.9335	0.984667
	0.942333	0.947	0.939667	0.9365	0.9395	0.972	0.975	0.925	0.8945	1.0155	0.9465	0.958
12	0.9165	0.9095	0.943	0.9575	0.9485	0.969	0.908	0.967	0.896333	1.0185	0.943	0.9555
	0.9405	0.9635	0.9345	0.931333	0.9345	0.972	0.9195	0.933333	0.9465	1.022	0.951	0.9935
	0.9475	0.959	0.97	0.9675	0.979333	0.995667	0.9595	0.9475	0.9405	1.024	0.9405	0.9865
	0.934	0.968	0.9305	0.9555	0.976	0.9805	0.904	0.9635	0.94	1.01667	0.8925	0.959333
	0.942333	0.958333	0.953	0.963	0.9955	0.992	0.8815	0.956	0.908	0.9925	0.9065	0.9515
	0.92	0.896	0.911	0.945	0.96	0.9405	0.944667	0.8745	0.882	0.9835	0.8505	0.899333
18	0.887667	0.950333	0.913	0.9425	0.9275	0.9805	0.9035	0.908	0.9245	0.959	0.7985	0.905
	0.893	0.92	0.901	0.9645	0.9445	0.981	0.937	0.901	0.863333	0.997	0.826	0.878
	0.8585	0.934	0.9045	0.927	0.966	0.954	0.9115	0.887667	0.837	0.992	0.8275	0.886
	0.913	0.9135	0.927	0.9145	0.978	0.972	0.9245	0.837	0.8705	0.9995	0.818	0.886
	0.889	0.858	0.9185	0.9205	0.976	0.948	0.883333	0.872	0.8685	1.00267	0.833	0.921333
	0.903333	0.871333	0.9195	0.9545	0.968	0.991	0.9395	0.815	0.8535	1	0.881	0.922
24	0.8485	0.8805	0.895333	0.9265	0.96	0.974	0.887	0.873	0.867333	0.9755	0.8695	0.935
	0.9115	0.8715	0.9425	0.9435	0.9615	0.9565	0.921	0.872	0.854	0.9605	0.888	0.895
	0.928	0.949	0.914	0.928333	0.967333	0.997	0.928	0.8905	0.8545	0.968	0.902	0.977
	0.9075	0.949	0.8935	0.975	0.979	0.962	0.928	0.919	0.8605	0.932667	0.913	0.948
	0.8765	0.965	0.837	0.946	0.881	0.9015	0.9485	0.878333	0.8795	0.9495	0.9505	0.9325
	0.9035	0.9825	0.9315	0.9735	0.895667	0.897	0.9725	0.935	0.877	0.9675	0.961	0.905
30	0.927	0.9855	0.959	0.98	0.989	0.988	0.979	0.982	0.933	0.999	0.966	0.905667
	0.931667	0.986667	0.9765	1.0015	1.0125	1.0105	0.952	0.97	0.9495	0.978	0.974	0.9505
	0.951	0.9665	0.979	1.0065	1.016	1.025	0.9585	0.974	0.945	1.0035	0.98	0.96
	0.9575	0.973	0.989	0.999	1.039	1.0305	0.955	0.963	0.95	1.012	0.964333	0.9655
	0.902	0.9515	0.97	0.995	1.00767	1.02233	0.9785	0.987	0.941	0.989	0.979	0.96
	0.952	0.9475	0.9485	0.9735	1.006	1.018	0.886333	0.9775	0.9565	1.00167	0.9855	0.9905
36	0.941333	0.961	0.979	0.9245	1.0215	1.015	0.902	0.982	0.9735	0.979	0.9955	1.003
	0.964	0.945	0.978667	0.9565	1.0255	1.013	0.8955	0.972	0.9495	0.99	0.9715	1.0095
	0.9585	0.9165	0.9775	0.9705	1.025	1.0205	0.928	0.988667	0.954667	0.9845	0.940667	0.9945
	0.9145	0.9335	0.925	0.963333	0.993667	0.998	0.8415	0.973	0.9295	1.005	0.8995	0.984
	0.93	0.9555	0.924667	0.9735	1.0065	0.992	0.9	0.9665	0.930667	0.982	0.905	0.917
	0.92	0.9115	0.932	0.9635	1	0.996	0.8735	0.947667	0.9275	0.9685	0.89	0.914
42	0.9085	0.9265	0.923	0.927	0.984	1.003	0.9125	0.9055	0.9095	0.9785	0.886	0.946
	0.8955	0.9115	0.851	0.955	0.9585	1.012	0.897333	0.8495	0.885	1.00167	0.903	0.8905
	0.93	0.894	0.8755	0.9445	0.936	0.9945	0.847	0.8845	0.8495	1.0065	0.8815	0.887
	0.8825	0.897	0.870333	0.9715	0.929	1.0125	0.8895	0.883	0.849	0.982	0.913	0.9255
	0.939	0.9405	0.8825	0.918	0.967	1.0055	0.861	0.837333	0.838	0.9425	0.905667	0.865
	0.867	0.921	0.8885	0.929667	0.942	0.9915	0.8715	0.8735	0.8625	0.963	0.925	0.8575
48	0.962	0.9635	0.9175	0.946	0.9525	0.994333	0.8675	0.8265	0.8375	0.99	0.887	0.92
	DARK RER	WT	LCHADD		LIGHT RER	WT	LCHADD
		0.921038	0.945736			0.905274	0.884736
		0.953865	0.949943			0.908589	0.889577
		0.934269	0.918774			0.910847	0.879817
		0.959712	0.991113			0.940562	0.980444
		0.972231	0.937962			0.966014	0.881352
		0.972058	0.956019			0.988219	0.912083

## Sheet: 2e-f
Acylcarnitines (uM)
	WT F				WT M				LCHADD F				LCHADD M
C16:1	0.0532	0.0449	0.0631	0.048	0.0462	0.0569	0.0605	0.0532	0.2953	0.456	0.2469	0.3974	0.2462	0.2446	0.2567	0.2988
C16:0	0.1805	0.2031	0.2279	0.1927	0.1902	0.1782	0.2231	0.1442	0.6645	0.8209	0.5204	0.6386	0.6361	0.5862	0.5771	0.6421
C16:1OH	0.0118	0.011	0.0143	0.0105	0.0109	0.0084	0.0182	0.0102	0.137	0.1494	0.1046	0.1649	0.1135	0.1122	0.1257	0.1357
C16:0 OH	0.0091	0.0113	0.0126	0.0107	0.0136	0.0061	0.0138	0.0079	0.4733	0.4904	0.3342	0.4517	0.4396	0.393	0.4204	0.4527
C18:2	0.049	0.0422	0.054	0.0368	0.0499	0.0469	0.0736	0.0485	0.3444	0.4319	0.2409	0.3963	0.3402	0.3045	0.3108	0.3742
C18:1	0.1626	0.1668	0.2091	0.1725	0.1684	0.1756	0.2466	0.2042	0.8449	1.1473	0.6643	1.0197	0.7647	0.6998	0.7009	0.8327
C18:0	0.0509	0.0449	0.057	0.0505	0.0538	0.0445	0.0859	0.0486	0.2217	0.2573	0.1523	0.2409	0.2062	0.1928	0.1908	0.2205
C18:2 OH	0.0105	0.0126	0.0104	0.0101	0.0137	0.0105	0.0126	0.0058	0.128	0.1438	0.0832	0.1446	0.134	0.1184	0.1216	0.1363
C18:1 OH	0.0151	0.0145	0.0183	0.0167	0.0166	0.0114	0.02	0.0136	0.9183	1.048	0.7482	1.1359	0.7297	0.7204	0.7687	0.83
C18:0 OH	0.0105	0.011	0.0126	0.0114	0.0137	0.0075	0.0147	0.0085	0.6553	0.6415	0.4349	0.6449	0.6063	0.4854	0.4965	0.5725

## Sheet: Fig 3a
Fasting Glucose
	Male WT								Male LCHADD								Female WT								Female LCHADD
0	138	193	228	185	220	181	153		123	215	160	166	164	151	106		163	143	168	138	142	131			160	153	143	140	145	133
6	88	94	81	91	121	133	94		82	83	84	75	84	73	85		102	91	108	93	107	105			94	75	78	70	70	72
12	81	109	100	105	116	97	105		88	98	76	69	99	82	96		85	105	110	78	102	113			90	66	76	95	89	115
16	108	87	73	79	86	105	85		75	87	96	73.5	103	71	71		86	75	75	92	90	94			85	74	86	79	83	82
18	101	82	87	77	84	94	81		107	93	82	62	110	82	89		88	80	91	93	87	94			85	66	84	82	84	82

## Sheet: 3b
Fasting Ketones
	Male WT								Male LCHADD								Female WT								Female LCHADD
0	0.3	0.3	0.3	0.4	0.4	0.5	0.5		0.5	0.4	0.4	0.4	0.4	0.4	0.4		0.3	0.4	0.4	0.3	0.3	0.3			0.5	0.6	0.6	0.4	0.4	0.6
6	1	1.2	0.8	1.8	0.7	1.1	1.2		0.7	1	0.7	1.1	1.1	1.1	0.9		1.5	1.5	1.6	1.2	1.6	1.9			1.2	1.5	1.6	0.6	1.2	1.7
12	1.2	1.5	1	2.3	1.5	1.6	1.4		0.9	1.1	0.9	1	0.9	1.2	1		1.8	2.1	1.9	2.8	2	3			1.1	1.4	1.5	1.4	1.2	1.6
16	1.7	2.6	1.2	2.2	2	1.8	1.8		0.8	1	1.1	1	1	1.2	1.2		1.8	2.1	2	1.9	1.9	2.1			1.1	1.4	1.4	1.1	1.1	1.3
18	1.7	2.2	1.6	2.6	1.7	2	1.8		0.8	1.1	0.9	1.2	0.9	1.4	1.3		2.1	2.1	2.3	1.8	2.4	2.2			1.1	1.4	1.3	1.4	1	1.4

## Sheet: 3c
Moderate intensity exercise time to exhaustion
	WT														LCHADD
Females	32.9	35.3	36.3	38.6	42.2	60	60	60	60	60	60	60	60	60	22.5	26.8	27	27	27.4	27	30.4	31.5	31.4
Males	35	39.2	42	42.7	43.8	56.5	57.8	58	60	60					21.5	24.3	25.9	26.2	27.5	27.4	35

[truncated: 18 more sheets: 3d, 3e, Fig 4a, 4b, 4c, 4d, 4e, 4f, Fig 5a, 5b, 5c, 5d, Supp Fig 4b, Fig 6a, 6b, 6c, 6d, 6e]
